# Supplementary material for: Inactivation of Venezuelan Equine Encephalitis Virus Genome Using Two Methods
Source: Viruses. 2022 Jan 28;14(2):272. doi: 10.3390/v14020272 (PMC8878209; doi:10.3390/v14020272)
Supplement: Supplementary file 1 [file viruses-14-00272-s001.zip]

Archive with 1 entries (1 files):
- viruses-1576369-supplementary.pdf
